# Supplementary material for: Cryptic-site-specific antibodies to the SARS-CoV-2 receptor binding domain can retain functional binding affinity to spike variants
Source: J Virol. 2023 Nov 29;97(12):e01070-23. doi: 10.1128/jvi.01070-23 (PMC10746274; doi:10.1128/jvi.01070-23)
Supplement: Tables S1 and S2 — Competition map for HexaPro binning communities of the CoVIC panel, and rate constants and affinity values for select CoVIC constructs as a mAb or Fab binding to D614, B.1.351, and D614G HexaPro. [file jvi.01070-23-s0002.xlsx]

## Sheet: Suppl. Table S1
				A																							B																	C
																																												1
				COVIC-235	COVIC-368	COVIC-213	COVIC-85	COVIC-27	COVIC-86	COVIC-318	COVIC-162	COVIC-250	COVIC-303	COVIC-372	COVIC-373	COVIC-38	COVIC-84	COVIC-214	COVIC-273	COVIC-274	COVIC-6	COVIC-8	COVIC-284	COVIC-28	COVIC-283		COVIC-83	COVIC-81	COVIC-180	COVIC-98	COVIC-148	COVIC-260	COVIC-143	COVIC-93	COVIC-183	COVIC-309	COVIC-319	COVIC-155	COVIC-369	COVIC-325	COVIC-69	COVIC-306		COVIC-314	COVIC-317	COVIC-241	COVIC-320	COVIC-321	COVIC-263
A			COVIC-162	0.11	0.04	0.08	0.15	0.18	0.15	0.02	0.6	0.03	0.27	0.04	0.03	0.08	0.1	0.04	0.03	0.02	0.17	0.12	0.03	0.13	0.02		0.12	0.15	0.97	0.1	0.51	0.7	0.1	0.03	0.9	0.01	0.03	1.61	0.04	0.57	0.28	0.42		0.09	0.06	0.02	0.04	0.03	0.03
			COVIC-284	0.09	0.06	0.15	NA	NA	0.31	0.06	0.11	0.07	0.29	0.06	0.05	NA	NA	0.05	0.06	0.04	0.11	NA	0.05	NA	0.04		NA	NA	0.73	NA	NA	0.44	0.15	0.12	NA	0	0.05	NA	0.02	0.3	NA	0.41		0.06	0.06	0.02	0.06	0.04	0.07
			COVIC-283	0.09	0.08	0.18	NA	NA	0.36	0.08	0.14	0.07	0.38	0.07	0.05	NA	NA	0.07	0.05	0.04	0.14	NA	0.06	NA	0.04		NA	NA	0.82	NA	NA	0.52	0.18	0.14	NA	0.01	0.06	NA	0.01	0.4	NA	0.49		0.07	0.07	0.04	0.05	0.06	0.07
B			COVIC-83	NA	NA	NA	0.02	0.1	0.02	NA	-0.29	NA	NA	NA	NA	0	0.01	NA	NA	NA	0.09	0.05	NA	0.04	NA		0	0.06	0.09	0.05	0.02	NA	0.08	0.02	0.1	NA	NA	0.19	NA	NA	0.12	NA		NA	NA	NA	NA	NA	NA
			COVIC-81	NA	NA	NA	0.2	0.21	0.17	NA	0.45	NA	NA	NA	NA	0.21	0.12	NA	NA	NA	0.19	0.09	NA	0.24	NA		0.1	0.15	0.27	0.07	0.12	NA	0.05	0.06	0.13	NA	NA	0.02	NA	NA	0.33	NA		NA	NA	NA	NA	NA	NA
			COVIC-180	0.08	0.04	0.04	0.17	0.14	0.16	0.08	3.51	1.46	1.07	0.92	1.11	0.03	0.04	0.12	0.03	0.03	0.2	0.09	0.68	0.78	0.85		0.03	0.07	0.18	0.03	0.03	0.01	0.03	0.01	0.03	0.96	0.11	0.03	0.01	0.11	0.36	0.69		0.08	0.09	0.14	0.07	0.07	1.17
			COVIC-98	NA	NA	NA	0.14	0.18	0.14	NA	0.46	NA	NA	NA	NA	0.09	0.07	NA	NA	NA	0.2	0.14	NA	0.15	NA		0.11	0.16	0.2	0.07	0.02	NA	0.06	0.03	0.03	NA	NA	0.02	NA	NA	0.33	NA		NA	NA	NA	NA	NA	NA
			COVIC-143	0.03	0.02	0.01	0.12	0.11	0.11	0.16	0.41	0.11	0.38	0.01	0.01	0.01	0.05	0.01	0.02	0.02	0.12	0.06	0.02	0.06	0.01		0.08	0.09	0.18	-0.01	-0.01	0.01	0.01	0.01	0	0	0.17	-0.01	0.01	0.21	0.36	0.56		0.16	0.25	0.5	0.23	0.23	0.85
			COVIC-309	0.35	0.23	0.27	NA	NA	0.4	0.04	0.16	0.21	0.3	0.16	0.15	NA	NA	0.19	0.14	0.15	0.21	NA	0.15	NA	0.11		NA	NA	0.72	NA	NA	0.21	0.1	0.17	NA	0.08	0.1	NA	0.14	0.16	NA	0.42		0.1	0.06	0.11	0.07	0.06	0.15
			COVIC-319	0.12	0.03	0.07	NA	NA	0.06	0.02	0.05	0.06	0.1	0.01	0.01	NA	NA	0.07	0.04	0.03	0.04	NA	0.03	NA	0.03		NA	NA	0.38	NA	NA	0.07	0.04	0.03	NA	0.02	0.06	NA	0.25	0.08	NA	0.19		0.05	0.04	-0.01	0.03	0.03	0.03
			COVIC-325	0.04	0.03	-0.03	NA	NA	0.07	0.14	1.06	0.61	0.43	0.89	0.96	NA	NA	0.01	0.04	0.03	0.02	NA	0.74	NA	0.85		NA	NA	0.53	NA	NA	0.04	-0.05	-0.02	NA	-0.11	0.31	NA	-0.04	-0.01	NA	0.21		0.35	0.27	0.66	0.18	0.18	0.77
			COVIC-306	0.03	0.03	0.02	NA	NA	0.04	0.09	0.18	0.07	0.29	1.26	1.1	NA	NA	0.03	0.05	0.05	0.12	NA	0.06	NA	0.04		NA	NA	0.49	NA	NA	-0.01	0	0.01	NA	0.03	0.14	NA	0	0.01	NA	0.18		0.09	0.09	0.63	0.06	0.07	0.75
C	1		COVIC-314	0.17	0.04	0.09	NA	NA	0.12	0.02	0.08	0.09	0.3	0.03	0.04	NA	NA	0.07	0.01	0.01	0.06	NA	0.01	NA	0		NA	NA	0.56	NA	NA	0.47	0.19	0.05	NA	0.01	0.09	NA	0.78	0.34	NA	0.5		0.09	0.06	-0.02	0.05	0.03	0
			COVIC-317	0.14	0.06	0.07	NA	NA	0.1	0.02	0.06	0.02	0.19	0.05	0.05	NA	NA	0.06	0.02	0.01	0.06	NA	0.02	NA	0.01		NA	NA	0.59	NA	NA	0.37	0.18	0.05	NA	0.01	0.04	NA	0.93	0.26	NA	0.46		0.04	0.03	0.03	0.03	0.03	0.04
			COVIC-241	0.1	0.05	0.15	NA	NA	0.3	-0.03	0.05	-0.12	0.33	-0.07	-0.08	NA	NA	0	-0.08	-0.1	0.07	NA	-0.1	NA	-0.12		NA	NA	0.64	NA	NA	0.55	0.22	0.15	NA	-0.08	-0.05	NA	0.86	0.32	NA	0.54		-0.05	-0.05	-0.09	-0.06	-0.07	-0.1
			COVIC-320	0.14	0.04	0.1	NA	NA	0.13	0.03	0.07	0.04	0.25	0.04	0.04	NA	NA	0.07	0.04	0.03	0.07	NA	0.03	NA	0.03		NA	NA	0.61	NA	NA	0.44	0.21	0.06	NA	0.02	0.04	NA	0.96	0.34	NA	0.53		0.05	0.05	0.03	0.04	0.04	0.04
			COVIC-321	0.13	0.04	0.08	NA	NA	0.11	0.01	0.05	0.03	0.23	0.03	0.04	NA	NA	0.06	0.03	0.03	0.05	NA	0.03	NA	0.02		NA	NA	0.6	NA	NA	0.45	0.19	0.05	NA	0.01	0.02	NA	0.96	0.32	NA	0.51		0.03	0.03	0.02	0.03	0.02	0.04
			COVIC-263	0.09	0.14	0.12	NA	NA	0.18	0.06	0.08	0.21	0.24	0.13	0.12	NA	NA	0.05	0.18	0.18	0.08	NA	0.18	NA	0.15		NA	NA	0.47	NA	NA	0.41	0.21	0.09	NA	0.04	0.05	NA	0.48	0.24	NA	0.32		0.07	0.06	0.17	0.08	0.05	0.2
			COVIC-322	0.25	0.1	0.13	NA	NA	0.13	0.02	0.1	0.03	0.25	0.08	0.08	NA	NA	0.13	0.03	0.02	0.1	NA	0.02	NA	0.02		NA	NA	0.54	NA	NA	0.34	0.16	0.08	NA	0.01	0.06	NA	0.74	0.29	NA	0.45		0.06	0.05	0	0.04	0.03	0.02
			COVIC-315	0.11	0.04	0.07	NA	NA	0.1	0.02	0.05	0.05	0.18	0.04	0.03	NA	NA	0.07	0.04	0.04	0.05	NA	0.05	NA	0.04		NA	NA	0.51	NA	NA	0.26	0.1	0.05	NA	0.02	0.06	NA	0.65	0.2	NA	0.38		0.04	0.04	0.01	0.04	0.03	0.04
			COVIC-316	0.12	0.04	0.07	NA	NA	0.08	0.02	0.05	0.04	0.16	0.04	0.03	NA	NA	0.07	0.04	0.04	0.06	NA	0.04	NA	0.03		NA	NA	0.48	NA	NA	0.24	0.09	0.05	NA	0.01	0.05	NA	0.6	0.18	NA	0.36		0.04	0.03	0.04	0.04	0.03	0.06
	2		COVIC-347	0.24	0.15	0.51	NA	NA	0.29	0.15	0.26	1.42	0.63	0.77	0.82	NA	NA	0.19	0.27	0.26	0.29	NA	0.58	NA	0.62		NA	NA	0.45	NA	NA	0.64	1	0.23	NA	1.52	0.18	NA	1.29	0.57	NA	0.8		0.24	0.2	0.23	0.22	0.2	0.15
			COVIC-56	NA	NA	NA	0.06	0.07	0.07	NA	0.27	NA	NA	NA	NA	0.08	0.03	NA	NA	NA	0.07	0.03	NA	0.05	NA		0.03	0.06	0.26	0.03	0.19	NA	0.07	0.03	0.24	NA	NA	0.55	NA	NA	0.16	NA		NA	NA	NA	NA	NA	NA
			COVIC-63	NA	NA	NA	-0.04	0	0	NA	0.19	NA	NA	NA	NA	-0.01	-0.01	NA	NA	NA	0.02	-0.03	NA	-0.08	NA		-0.01	0.01	0.22	0.01	0.18	NA	0.09	0.02	0.28	NA	NA	0.59	NA	NA	0.14	NA		NA	NA	NA	NA	NA	NA
			COVIC-62	NA	NA	NA	0.02	0.06	0.03	NA	0.13	NA	NA	NA	NA	0.03	-0.06	NA	NA	NA	-0.02	-0.07	NA	-0.03	NA		-0.04	0.06	0.22	-0.12	0.09	NA	-0.15	0	0.24	NA	NA	0.34	NA	NA	0.14	NA		NA	NA	NA	NA	NA	NA
			COVIC-123	NA	NA	NA	0.05	0.06	0.06	NA	0.29	NA	NA	NA	NA	0.03	0.01	NA	NA	NA	0.07	0.02	NA	0.03	NA		0.03	0.07	0.14	0.02	0.04	NA	-0.03	0.01	0.13	NA	NA	0.35	NA	NA	0.17	NA		NA	NA	NA	NA	NA	NA
			COVIC-122	NA	NA	NA	0.07	0.05	0.08	NA	0.36	NA	NA	NA	NA	0.08	0.01	NA	NA	NA	0.07	0.02	NA	0.04	NA		0.03	0.07	0.23	0.02	0.13	NA	0.05	0.02	0.24	NA	NA	0.37	NA	NA	0.16	NA		NA	NA	NA	NA	NA	NA
			COVIC-124	NA	NA	NA	0.05	0.04	0.06	NA	0.3	NA	NA	NA	NA	0.04	0	NA	NA	NA	0.05	-0.01	NA	0.01	NA		0	0.05	0.22	0.01	0.14	NA	0.04	-0.01	0.24	NA	NA	0.44	NA	NA	0.13	NA		NA	NA	NA	NA	NA	NA
			COVIC-59	NA	NA	NA	0.09	0.09	0.09	NA	0.34	NA	NA	NA	NA	0.02	0.03	NA	NA	NA	0.1	0.05	NA	0.03	NA		0.03	0.06	0.25	0.04	0.17	NA	0.1	0.02	0.2	NA	NA	0.64	NA	NA	0.2	NA		NA	NA	NA	NA	NA	NA
			COVIC-54	NA	NA	NA	0.11	0.08	0.11	NA	0.37	NA	NA	NA	NA	0.08	0.05	NA	NA	NA	0.13	0.08	NA	0.07	NA		0.04	0.08	0.21	0.06	0.12	NA	0.05	0.06	0.12	NA	NA	0.37	NA	NA	0.2	NA		NA	NA	NA	NA	NA	NA
			COVIC-61	NA	NA	NA	0.09	0.09	0.09	NA	0.27	NA	NA	NA	NA	0.05	0.04	NA	NA	NA	0.1	0.05	NA	0.06	NA		0.05	0.07	0.25	0.05	0.12	NA	0.09	0.02	0.18	NA	NA	0.38	NA	NA	0.18	NA		NA	NA	NA	NA	NA	NA
			COVIC-119	NA	NA	NA	-0.01	0.01	0	NA	0.09	NA	NA	NA	NA	-0.03	-0.04	NA	NA	NA	0	-0.05	NA	-0.07	NA		-0.03	0.02	0.07	-0.08	0.05	NA	-0.02	-0.09	0.22	NA	NA	0.33	NA	NA	0.13	NA		NA	NA	NA	NA	NA	NA
			COVIC-55	NA	NA	NA	0.08	0.07	0.09	NA	0.29	NA	NA	NA	NA	0.07	0.02	NA	NA	NA	0.08	0.04	NA	0.06	NA		0.03	0.08	0.23	0.02	0.17	NA	0.04	0.01	0.16	NA	NA	0.53	NA	NA	0.18	NA		NA	NA	NA	NA	NA	NA
			COVIC-58	NA	NA	NA	0.11	0.13	0.11	NA	0.29	NA	NA	NA	NA	0.11	0.07	NA	NA	NA	0.16	0.12	NA	0.18	NA		0.09	0.13	0.22	0.05	0.14	NA	0.05	0.03	0.15	NA	NA	0.39	NA	NA	0.18	NA		NA	NA	NA	NA	NA	NA
			COVIC-121	NA	NA	NA	0.05	0.05	0.06	NA	0.28	NA	NA	NA	NA	0.01	-0.01	NA	NA	NA	0.07	0.01	NA	0.01	NA		0.01	0.07	0.16	-0.01	0.12	NA	0.06	-0.03	0.2	NA	NA	0.44	NA	NA	0.16	NA		NA	NA	NA	NA	NA	NA
			COVIC-129	NA	NA	NA	0.01	0.05	0.02	NA	0.14	NA	NA	NA	NA	0.03	-0.02	NA	NA	NA	-0.01	-0.02	NA	-0.03	NA		-0.01	0.04	0.15	-0.03	0.07	NA	0.01	-0.05	0.14	NA	NA	0.22	NA	NA	0.11	NA		NA	NA	NA	NA	NA	NA
			COVIC-126	NA	NA	NA	0.04	0.02	0.05	NA	0.23	NA	NA	NA	NA	0.02	0	NA	NA	NA	0.04	0	NA	-0.01	NA		0	0.03	0.2	0	0.1	NA	0.02	0	0.16	NA	NA	0.28	NA	NA	0.11	NA		NA	NA	NA	NA	NA	NA
			COVIC-125	NA	NA	NA	0.03	0.02	0.04	NA	0.23	NA	NA	NA	NA	0	0	NA	NA	NA	0.02	-0.03	NA	0	NA		0	0.03	0.2	0	0.09	NA	0.03	0	0.14	NA	NA	0.26	NA	NA	0.12	NA		NA	NA	NA	NA	NA	NA
			COVIC-127	NA	NA	NA	0.03	0.03	0.04	NA	0.23	NA	NA	NA	NA	0.04	0	NA	NA	NA	0.03	0	NA	0.01	NA		-0.01	0.01	0.23	0.01	0.09	NA	0.03	0	0.16	NA	NA	0.24	NA	NA	0.12	NA		NA	NA	NA	NA	NA	NA
	3		COVIC-243	0.3	0.44	0.34	NA	NA	0.31	0.45	0.15	0.63	0.58	0.4	0.39	NA	NA	0.18	0.49	0.48	0.24	NA	0.5	NA	0.47		NA	NA	0.69	NA	NA	0.73	0.28	0.24	NA	0.48	0.49	NA	0.94	0.59	NA	0.69		0.52	0.5	0.57	0.5	0.5	0.53
			COVIC-286	0.15	0.1	0.18	NA	NA	0.3	0.08	0.14	0.12	0.33	0.12	0.11	NA	NA	0.13	0.12	0.09	0.16	NA	0.13	NA	0.12		NA	NA	0.62	NA	NA	0.55	0.22	0.1	NA	0.03	0.07	NA	0.78	0.43	NA	0.5		0.07	0.07	0.08	0.1	0.07	0.13
			COVIC-65	NA	NA	NA	0.03	0.06	0.05	NA	0.14	NA	NA	NA	NA	0.07	-0.08	NA	NA	NA	0.04	-0.02	NA	0.04	NA		-0.08	0.02	0.42	-0.02	0.42	NA	0.2	0.06	0.7	NA	NA	1.31	NA	NA	0.13	NA		NA	NA	NA	NA	NA	NA
			COVIC-64	NA	NA	NA	0.12	0.11	0.13	NA	0.45	NA	NA	NA	NA	0.14	0.04	NA	NA	NA	0.13	0.06	NA	0.13	NA		0.06	0.09	0.36	0.07	0.31	NA	0.16	0.07	0.42	NA	NA	0.85	NA	NA	0.18	NA		NA	NA	NA	NA	NA	NA
			COVIC-66	NA	NA	NA	0.1	0.09	0.1	NA	0.36	NA	NA	NA	NA	0.06	0.02	NA	NA	NA	0.1	0.05	NA	0.08	NA		0.01	0.07	0.35	0.04	0.27	NA	0.15	0.05	0.44	NA	NA	0.88	NA	NA	0.17	NA		NA	NA	NA	NA	NA	NA
			COVIC-128	NA	NA	NA	0.06	0.06	0.07	NA	0.27	NA	NA	NA	NA	0.03	0.02	NA	NA	NA	0.07	0.04	NA	0.05	NA		0.02	0.07	0.34	0.03	0.22	NA	0.08	0.02	0.43	NA	NA	0.69	NA	NA	0.14	NA		NA	NA	NA	NA	NA	NA
D			CR3022	0.68	0.32	0.5	0.49	0.41	0.48	0.53	1.2	0.96	0.59	0.75	0.79	0.53	0.56	0.36	0.19	0.19	1.04	0.95	0.81	0.97	0.8		0.64	0.43	0.32	0.06	0.19	0.42	0.32	0.96	0.23	0.71	0.56	0.4	1.05	0.73	0.64	0.66		0.48	0.56	0.6	0.5	0.51	0.75
E	2		COVIC-173	NA	NA	NA	0.74	0.66	0.66	NA	1.26	NA	NA	NA	NA	0.75	0.52	NA	NA	NA	1.09	1.01	NA	1.04	NA		0.59	0.69	0.68	0.96	0.71	NA	1.07	0.39	0.11	NA	NA	0.99	NA	NA	0.79	NA		NA	NA	NA	NA	NA	NA
			COVIC-187	1.13	0.95	1.4	0.76	0.68	0.7	1.06	1.02	1.36	1.09	1.18	1.3	0.7	0.59	1.12	1.05	1.05	0.94	0.89	1.02	0.96	1.01		0.63	0.71	0.7	0.9	0.7	0.98	0.93	0.42	0.02	1.1	1.1	0.94	1.11	0.93	0.79	1.06		1.2	1.08	1.02	1.19	1.17	1.14
			COVIC-257	0.88	0.8	1.48	NA	NA	0.86	1	1.08	1.39	1.14	1.18	1.31	NA	NA	1.03	1.01	1.01	1.1	NA	1.08	NA	1.07		NA	NA	0.87	NA	NA	0.94	1.04	0.77	NA	1.17	1.09	NA	1.21	0.89	NA	1.14		1.05	1.03	0.93	1.12	1.08	1.17
			COVIC-255	1.16	1	1.71	NA	NA	1.03	1.07	1.26	1.6	1.19	1.3	1.4	NA	NA	1.18	1.25	1.25	1.24	NA	1.16	NA	1.12		NA	NA	1.19	NA	NA	1.17	1.22	1.08	NA	1.37	1.27	NA	1.46	1.06	NA	1.11		1.41	1.49	0.96	1.54	1.5	1.38
			COVIC-345	1.27	1.01	1.3	NA	NA	0.96	1.05	1.19	1.32	1.06	1.16	1.27	NA	NA	1.19	1	1	1.15	NA	1.02	NA	1		NA	NA	0.95	NA	NA	0.98	0.94	0.73	NA	1.08	1.09	NA	1.01	0.89	NA	0.98		1.1	1.05	1.02	1.08	1.07	1.13
			COVIC-254	1.04	0.92	1.79	NA	NA	1.02	1.12	1.24	1.68	1.25	1.33	1.45	NA	NA	1.23	1.2	1.19	1.24	NA	1.29	NA	1.3		NA	NA	1.02	NA	NA	1.13	1.2	1.01	NA	1.38	1.31	NA	1.44	1.04	NA	1.23		1.4	1.47	1	1.52	1.49	1.42
			COVIC-264	1.12	0.97	1.64	NA	NA	1.03	1.14	1.22	1.56	1.26	1.37	1.5	NA	NA	1.21	1.17	1.17	1.24	NA	1.22	NA	1.2		NA	NA	1.04	NA	NA	1.16	1.16	0.98	NA	1.31	1.29	NA	1.45	1.06	NA	1.16		1.28	1.3	1.07	1.36	1.34	1.33
			COVIC-206	1.24	1.02	1.29	0.84	0.8	0.8	1.07	1.05	1.31	1.09	1.17	1.26	0.81	0.73	1.16	1.02	1.02	1.04	1.01	0.99	1.03	0.98		0.76	0.81	0.81	0.9	0.81	0.98	0.91	0.55	0.15	1.06	1.11	0.97	1.02	0.9	0.8	0.97		1.13	1.07	1.03	1.09	1.09	1.12
			COVIC-256	0.99	0.94	1.67	NA	NA	0.91	1.04	1.11	1.45	1.19	1.29	1.38	NA	NA	1.06	1.15	1.16	1.17	NA	1.1	NA	1.08		NA	NA	1.03	NA	NA	1.09	1.13	0.95	NA	1.28	1.19	NA	1.4	1.01	NA	1.18		1.26	1.27	1.04	1.37	1.3	1.27
			COVIC-29	1.23	1.23	1.9	2.43	2.56	2.51	1.3	2.14	1.57	1.35	1.33	1.46	2.91	2.73	1.24	1.26	1.25	2.69	2.77	1.24	1.48	1.21		2.62	2.57	2.14	2.88	1.45	1.3	2.63	2.76	3.03	1.34	1.46	1.89	1.28	1.29	2.81	1.22		1.63	1.57	1.08	1.61	1.59	1.39
			COVIC-349	1.21	0.93	1.62	NA	NA	1.02	1.03	1.29	1.5	1.17	1.27	1.4	NA	NA	1.29	1.03	1.03	1.27	NA	1.43	NA	1.46		NA	NA	1.01	NA	NA	1.05	1.08	0.76	NA	1.15	1.09	NA	1.14	0.93	NA	1.08		1.34	1.23	1.03	1.46	1.44	1.22
	3		COVIC-222	NA	NA	NA	0.95	0.97	0.93	NA	1.07	NA	NA	NA	NA	0.98	0.87	NA	NA	NA	1.11	1.09	NA	1.07	NA		0.93	0.98	0.91	0.99	0.92	NA	0.93	0.79	0.98	NA	NA	1.07	NA	NA	0.92	NA		NA	NA	NA	NA	NA	NA
			COVIC-226	NA	NA	NA	0.97	0.94	0.94	NA	1.06	NA	NA	NA	NA	0.92	0.86	NA	NA	NA	1.11	1.08	NA	1.06	NA		0.9	0.95	0.96	0.98	0.94	NA	0.99	0.76	0.98	NA	NA	1.07	NA	NA	0.93	NA		NA	NA	NA	NA	NA	NA
			COVIC-191	1.54	1.26	3.78	1.07	1.6	1.06	1.54	2.27	2.78	1.39	1.78	1.94	2.7	1.01	2.11	1.46	1.44	1.62	1.5	2.43	1.08	2.45		1.12	1.41	5.54	2.21	1.02	1.65	2.8	0.55	0.34	1.67	1.78	2.16	1.85	1.16	1.13	1.42		3.15	2.74	1.64	3.14	2.98	1.95
			COVIC-229	NA	NA	NA	1.63	1.93	1.65	NA	5.07	NA	NA	NA	NA	3.32	2.4	NA	NA	NA	4.51	4.18	NA	1.65	NA		2.97	1.97	0.53	4.48	0.51	NA	4.49	1.35	2.87	NA	NA	1.74	NA	NA	2.75	NA		NA	NA	NA	NA	NA	NA
			COVIC-171	NA	NA	NA	1.54	1.61	1.52	NA	3.26	NA	NA	NA	NA	2.44	2.11	NA	NA	NA	3.46	3.27	NA	1.73	NA		2.38	1.77	0.65	2.87	0.75	NA	2.89	1.43	2.26	NA	NA	1.84	NA	NA	1.96	NA		NA	NA	NA	NA	NA	NA
			COVIC-227	NA	NA	NA	1.72	2.02	1.7	NA	6.45	NA	NA	NA	NA	3.76	2.52	NA	NA	NA	5.28	4.95	NA	1.67	NA		3.31	2.11	0.67	5.48	0.75	NA	5.41	1.46	2.69	NA	NA	2.52	NA	NA	3.04	NA		NA	NA	NA	NA	NA	NA
			COVIC-225	NA	NA	NA	1.67	1.94	1.6	NA	6.07	NA	NA	NA	NA	4.81	3.01	NA	NA	NA	3.79	3.56	NA	1.92	NA		3.53	2.02	0.85	3.88	1.3	NA	5.49	1.81	4.84	NA	NA	3.57	NA	NA	2.5	NA		NA	NA	NA	NA	NA	NA
	4		COVIC-329	1.35	1	3.97	NA	NA	1.48	1.44	1.48	1.5	1.01	1.21	1.3	NA	NA	2.46	1.14	0.99	1.27	NA	1.26	NA	1.17		NA	NA	1.45	NA	NA	1.02	1.17	1.78	NA	1.19	1.74	NA	1.39	0.83	NA	1.03		2.37	2.33	1.14	2.15	2.25	1.64
			COVIC-327	1.19	1.11	1.71	NA	NA	1.43	0.8	1.79	1.76	1.33	1.49	1.72	NA	NA	1.78	1.49	1.48	1.32	NA	1.9	NA	1.72		NA	NA	1.2	NA	NA	0.69	1.39	0.81	NA	1.46	1.19	NA	1.39	0.82	NA	1.17		1.36	1.41	1.15	1.57	1.5	1.63
			COVIC-23	NA	NA	NA	2.42	2.57	2.21	NA	9.76	NA	NA	NA	NA	3.97	3.26	NA	NA	NA	4.63	4.38	NA	1.32	NA		3.73	2.75	1.92	4.44	1.19	NA	6.53	1.42	4.95	NA	NA	3.6	NA	NA	2.11	NA		NA	NA	NA	NA	NA	NA
			COVIC-152	NA	NA	NA	1.75	1.72	1.52	NA	5.45	NA	NA	NA	NA	3.36	2.49	NA	NA	NA	4.35	4.11	NA	2.08	NA		2.92	2.29	0.86	3.09	0.91	NA	4.1	1.73	2.62	NA	NA	2.73	NA	NA	1.92	NA		NA	NA	NA	NA	NA	NA
			COVIC-166	1.31	1.13	1.3	1.37	1.39	1.27	1.11	2.24	1.47	0.99	1.23	1.39	1.76	1.65	1.31	1.11	1.11	2.34	2.27	1.24	1.16	1.22		1.76	1.6	0.74	2.06	0.59	1	2.06	1.34	1.92	1.2	1.24	1.52	1.11	0.89	1.39	1.01		1.29	1.25	1.21	1.27	1.26	1.33
			COVIC-172	NA	NA	NA	2.5	2.69	2.25	NA	5.71	NA	NA	NA	NA	4.06	3.21	NA	NA	NA	5.42	5.2	NA	1.9	NA		3.58	2.97	1.21	4.43	1.08	NA	5.17	2.19	4.17	NA	NA	3.22	NA	NA	2.59	NA		NA	NA	NA	NA	NA	NA
			COVIC-170	1.38	1.27	1.63	1.85	2.32	1.68	1.4	6.03	1.83	1.19	1.64	1.92	3.73	2.6	1.57	1.5	1.5	5.03	4.74	1.74	1.65	1.67		3.08	2.62	0.87	3.87	0.87	1.02	4.86	2.02	4.27	1.53	1.54	3.03	1.62	1.03	2.21	1.27		1.71	1.66	1.37	1.73	1.7	1.66
			COVIC-298	1.07	1.08	1.33	NA	NA	1.2	0.95	1.39	1.46	1.09	1.27	1.49	NA	NA	1.38	1.35	1.37	1.22	NA	1.58	NA	1.49		NA	NA	1.04	NA	NA	0.76	1.14	0.67	NA	1.5	1.19	NA	1.43	0.73	NA	1.11		1.29	1.44	1.14	1.59	1.52	1.55
			COVIC-151	1.31	1.28	1.61	2.34	2.41	2.08	1.45	5.77	1.82	1.43	1.52	1.74	3.75	2.95	1.52	1.46	1.45	5.02	4.79	1.71	2.11	1.64		3.36	2.8	0.89	4.06	0.9	1.08	4.82	2.17	3.54	1.51	1.54	3.19	1.47	1.04	2.36	1.26		1.6	1.54	1.28	1.59	1.57	1.66
			COVIC-261	1.37	1.25	1.5	NA	NA	1.53	1.04	1.63	1.64	1.1	1.5	1.73	NA	NA	1.68	1.62	1.61	1.62	NA	1.8	NA	1.74		NA	NA	1.26	NA	NA	0.89	1.57	1.18	NA	1.6	1.39	NA	1.48	0.89	NA	1.35		1.75	1.86	1.42	2.03	1.97	1.74
F			COVIC-78	NA	NA	NA	0.38	0.32	0.35	NA	1.07	NA	NA	NA	NA	0.11	0.28	NA	NA	NA	0.71	0.57	NA	0.57	NA		0.1	0.3	0.2	0.91	0.13	NA	1.14	0.13	0.08	NA	NA	0.53	NA	NA	0.58	NA		NA	NA	NA	NA	NA	NA
			COVIC-96	NA	NA	NA	0.52	0.45	0.47	NA	1.36	NA	NA	NA	NA	0.31	0.39	NA	NA	NA	0.86	0.75	NA	0.63	NA		0.2	0.47	0.35	1.1	0.25	NA	1.25	0.26	0.26	NA	NA	0.78	NA	NA	0.79	NA		NA	NA	NA	NA	NA	NA
			COVIC-116	NA	NA	NA	0.55	0.47	0.48	NA	1.21	NA	NA	NA	NA	0.42	0.26	NA	NA	NA	1.06	0.91	NA	0.76	NA		0.2	0.52	0.38	0.81	0.36	NA	0.96	0.23	0.34	NA	NA	0.76	NA	NA	0.65	NA		NA	NA	NA	NA	NA	NA
G			COVIC-95	NA	NA	NA	0.77	0.64	0.71	NA	2.05	NA	NA	NA	NA	0.47	0.69	NA	NA	NA	1.64	1.44	NA	1.64	NA		0.73	0.67	0.21	0.83	-0.01	NA	0.03	0.01	-0.01	NA	NA	0.02	NA	NA	0.31	NA		NA	NA	NA	NA	NA	NA
			COVIC-17	0.42	0.26	0.83	0.88	0.76	0.82	0.92	3.68	1.81	1.21	1.45	1.6	0.57	0.89	1.48	0.7	0.7	2.43	1.99	1.46	1.4	1.41		1.01	0.73	0.09	1.33	0.03	0.08	0.5	0.01	-0.04	1.12	0.99	-0.06	0.06	0.42	0.27	0.58		0.69	0.89	2.06	0.87	0.87	1.32
			COVIC-324	0.89	0.81	1.1	NA	NA	1	0.75	1.25	1.43	1.05	1.07	1.25	NA	NA	1.37	0.81	0.81	1.19	NA	1.23	NA	1.13		NA	NA	0.66	NA	NA	0.03	1.03	0.46	NA	0.75	0.98	NA	0.41	0.55	NA	1.03		0.93	1.05	1.01	1.11	1.07	1.37
			COVIC-134	NA	NA	NA	0.21	0.19	0.19	NA	1.31	NA	NA	NA	NA	0.33	0.34	NA	NA	NA	1.18	1.06	NA	0.99	NA		0.32	0.15	0.1	1.24	0.11	NA	1.28	0.01	0.05	NA	NA	0.69	NA	NA	0.32	NA		NA	NA	NA	NA	NA	NA
			COVIC-184	NA	NA	NA	0.38	0.31	0.34	NA	1.16	NA	NA	NA	NA	0.08	0.5	NA	NA	NA	0.69	0.89	NA	1.07	NA		0.59	0.24	0.28	0.01	0.02	NA	0.13	0.02	0.05	NA	NA	0	NA	NA	0.52	NA		NA	NA	NA	NA	NA	NA
			COVIC-251	0.81	0.69	1.25	NA	NA	1.14	1.28	1.82	2.14	1.3	1.53	1.63	NA	NA	1.73	1.1	1.07	1.58	NA	1.88	NA	1.76		NA	NA	0.53	NA	NA	0.38	1.55	0.43	NA	1.5	1.41	NA	1.47	0.83	NA	1.27		1.18	1.44	1.3	1.46	1.43	1.72
			COVIC-31	0.5	0.24	0.96	0.8	0.66	0.75	1.16	1.8	1.7	1.27	1.49	1.61	0.7	0.76	1.27	1.05	1.04	1.69	1.39	1.42	1.28	1.42		0.75	0.68	0.19	1.77	0.01	0.02	0.03	0	0.01	0.99	1.24	-0.03	0.02	0.5	0.32	0.62		1.07	1.31	1.27	1.16	1.19	1.35
			COVIC-281	0.28	0.15	1.43	NA	NA	1.38	0.92	1.59	2.03	1.36	1.63	1.81	NA	NA	1.53	1.05	1.03	1.37	NA	1.76	NA	1.63		NA	NA	0.49	NA	NA	0.01	0.14	0.15	NA	1.38	1.23	NA	0.08	0.71	NA	0.59		1.02	1.35	1.13	1.24	1.24	1.66
			COVIC-101	0.09	0.03	0.94	0.72	0.62	0.66	1.07	1.59	1.37	1.09	1.28	1.37	0.56	0.61	1.16	0.89	0.87	1.3	1.16	1.1	1.17	1.07		0.65	0.67	0.22	1.09	0.02	0.02	0.06	0.03	0.04	1.12	1.07	0.01	0.06	0.88	0.38	0.72		0.83	0.97	1.06	0.91	0.93	1.14
			COVIC-295	0.1	0.1	0.99	NA	NA	1.11	1.13	1.54	1.76	1.21	1.66	1.8	NA	NA	1.54	0.88	0.88	1.29	NA	1.52	NA	1.45		NA	NA	0.45	NA	NA	0.07	0.17	0.13	NA	1.32	1.24	NA	0.08	1.03	NA	0.65		1	1.28	1.14	1.16	1.17	1.4
			COVIC-268	0.05	0.02	1.08	NA	NA	0.91	0.97	1.33	1.71	1.19	1.45	1.55	NA	NA	1.29	0.67	0.66	1.15	NA	1.43	NA	1.37		NA	NA	0.38	NA	NA	0	0.1	0.07	NA	1.27	0.97	NA	-0.01	0.7	NA	0.57		0.62	0.85	0.95	0.79	0.81	1.29
			COVIC-337	0.08	0.06	1.02	NA	NA	1.05	1.14	1.27	1.34	1.08	1.3	1.36	NA	NA	1.25	1.04	1.04	1.15	NA	1.13	NA	1.11		NA	NA	0.63	NA	NA	0.02	0.5	0.46	NA	1.14	1.17	NA	0.21	0.99	NA	0.89		1.12	1.13	1.1	1.1	1.1	1.18
			COVIC-386	0.48	0.14	1.06	NA	NA	0.97	1.19	1.46	1.61	1.15	1.44	1.52	NA	NA	1.45	0.98	0.97	1.23	NA	1.31	NA	1.27		NA	NA	0.51	NA	NA	0.04	0.45	0.16	NA	1.24	1.3	NA	0.23	0.99	NA	0.73		1.21	1.4	1.41	1.32	1.33	1.3
			COVIC-393	0.49	0.11	1.08	NA	NA	1.02	1.2	1.49	1.63	1.15	1.51	1.59	NA	NA	1.45	1	0.99	1.26	NA	1.31	NA	1.28		NA	NA	0.58	NA	NA	0.01	0.5	0.23	NA	1.25	1.31	NA	0.23	1.02	NA	0.78		1.21	1.39	1.4	1.31	1.32	1.3
			COVIC-279	0.22	0.17	1.36	NA	NA	1.33	1.27	1.53	1.85	1.25	1.64	1.72	NA	NA	1.56	1.2	1.18	1.4	NA	1.61	NA	1.57		NA	NA	0.57	NA	NA	0.01	0.56	0.25	NA	1.45	1.39	NA	0.09	1.08	NA	0.86		1.2	1.41	1.3	1.39	1.39	1.55
			COVIC-308	0.03	0.05	1.42	NA	NA	1.21	1.22	1.48	1.92	1.26	1.53	1.61	NA	NA	1.52	1.1	1.1	1.37	NA	1.61	NA	1.55		NA	NA	0.67	NA	NA	0	0.43	0.49	NA	1.45	1.33	NA	0.08	1.04	NA	0.76		1.22	1.4	1.13	1.35	1.34	1.62
			COVIC-336	0.1	0.06	0.13	NA	NA	0.35	0.96	1.21	1.56	1.08	1.32	1.39	NA	NA	0.65	0.09	0.09	0.95	NA	1.26	NA	1.25		NA	NA	0.54	NA	NA	0.03	0.57	0.09	NA	1.22	1	NA	0.47	0.77	NA	0.67		0.78	0.96	0.81	0.88	0.88	1.18
			COVIC-149	0.1	0.05	0.86	0.74	0.67	0.7	1.02	1.03	1.28	1.01	1.13	1.21	0.74	0.68	1.19	0.92	0.92	1.15	1.1	1.03	0.93	1.01		0.74	0.68	0.44	0.89	0.21	0.48	0.9	0.15	0.04	1.04	1.03	0.89	1	0.89	0.64	0.96		0.99	0.98	1	0.98	0.98	1.06
			COVIC-335	0.18	0.07	1.17	NA	NA	0.68	0.92	1.38	1.56	1.1	1.41	1.51	NA	NA	1.3	0.81	0.8	1.17	NA	1.27	NA	1.26		NA	NA	0.7	NA	NA	0.78	1.15	0.13	NA	1.27	1.09	NA	1.24	0.99	NA	1.1		1.24	1.39	0.85	1.26	1.28	1.2
			COVIC-355	0.09	0.04	0.1	NA	NA	0.42	1.03	1.22	1.3	1.01	1.17	1.27	NA	NA	0.94	0.34	0.34	0.93	NA	1.04	NA	1.04		NA	NA	0.55	NA	NA	0.03	0.6	0.07	NA	1.11	1.01	NA	0.93	0.89	NA	0.78		0.81	0.93	0.93	0.89	0.9	1.06
H	1		COVIC-262	1.43	1.54	1.33	NA	NA	1.27	1.15	1.7	2.11	1.64	1.8	1.97	NA	NA	1.56	1	0.99	1.43	NA	1.94	NA	1.76		NA	NA	0.49	NA	NA	0.14	0.06	0.07	NA	1.47	1.36	NA	0.07	0.13	NA	0.34		0.82	1.2	1.37	1.01	1	1.66
			COVIC-153	0.5	0.39	0.32	0.19	0.16	0.17	0.34	0.58	0.26	0.48	0.16	0.16	0.17	0.39	0.12	0.14	0.15	0.31	0.25	0.17	0.19	0.15		0.5	0.15	0.19	0.11	0.01	0.53	0.11	0.04	0.09	0.11	0.4	0.03	0.56	0.38	0.39	0.61		0.5	0.58	0.96	0.6	0.59	1.01
			COVIC-186	NA	NA	NA	0.22	0.23	0.21	NA	0.47	NA	NA	NA	NA	0.15	0.23	NA	NA	NA	0.34	0.28	NA	0.3	NA		0.31	0.21	0.17	0.19	-0.02	NA	-0.03	0.04	-0.01	NA	NA	-0.04	NA	NA	0.34	NA		NA	NA	NA	NA	NA	NA
			COVIC-199	NA	NA	NA	0.17	0.17	0.16	NA	0.49	NA	NA	NA	NA	0.08	0.22	NA	NA	NA	0.2	0.13	NA	0.12	NA		0.27	0.14	0.21	0.11	0.02	NA	0.09	0.07	0.02	NA	NA	0.03	NA	NA	0.36	NA		NA	NA	NA	NA	NA	NA
			COVIC-42	NA	NA	NA	0.12	0.15	0.12	NA	0.43	NA	NA	NA	NA	0.12	0.34	NA	NA	NA	0.18	0.11	NA	0.11	NA		0.48	0.13	0.18	0.07	0.04	NA	0.07	0.03	0.07	NA	NA	0.04	NA	NA	0.32	NA		NA	NA	NA	NA	NA	NA
			COVIC-7	NA	NA	NA	0.16	0.16	0.15	NA	0.47	NA	NA	NA	NA	0.09	0.36	NA	NA	NA	0.21	0.15	NA	0.12	NA		0.42	0.13	0.24	0.07	0.04	NA	0.07	0.03	0.06	NA	NA	0.03	NA	NA	0.36	NA		NA	NA	NA	NA	NA	NA
			COVIC-79	NA	NA	NA	0.12	0.13	0.11	NA	0.47	NA	NA	NA	NA	0.09	0.34	NA	NA	NA	0.15	0.1	NA	0.08	NA		0.46	0.1	0.16	0.04	0	NA	0.04	0.02	0.07	NA	NA	0.01	NA	NA	0.32	NA		NA	NA	NA	NA	NA	NA
			COVIC-164	0.09	0.1	0.15	0.13	0.13	0.12	0.29	0.47	0.05	0.4	0.27	0.26	0.06	0.3	0.03	0.08	0.07	0.16	0.1	0.03	0.09	0.02		0.43	0.1	0.16	0.05	-0.01	0.31	0.02	0	0.02	0.01	0.35	-0.01	0.34	0.28	0.33	0.54		0.41	0.5	1.07	0.51	0.49	0.87
			COVIC-156	NA	NA	NA	0.21	0.2	0.19	NA	0.5	NA	NA	NA	NA	0.18	0.39	NA	NA	NA	0.29	0.23	NA	0.2	NA		0.53	0.2	0.19	0.14	-0.03	NA	0.01	0	0.08	NA	NA	-0.03	NA	NA	0.4	NA		NA	NA	NA	NA	NA	NA
			COVIC-157	0.31	0.09	0.22	0.09	0.11	0.08	0.33	0.39	0.07	0.33	0.3	0.33	0.06	0.4	0.2	0.07	0.07	0.14	0.08	0.05	0.07	0.04		0.58	0.08	0.17	0.01	-0.04	0.19	-0.04	0	0.01	0.02	0.44	-0.11	0.31	0.26	0.34	0.5		0.56	0.72	1.28	0.68	0.67	0.94
			COVIC-150	NA	NA	NA	0.13	0.12	0.12	NA	0.66	NA	NA	NA	NA	0.27	0.43	NA	NA	NA	0.49	0.45	NA	0.35	NA		0.57	0.09	0.18	0.04	0.02	NA	0.05	0.01	0.09	NA	NA	0.04	NA	NA	0.32	NA		NA	NA	NA	NA	NA	NA
			COVIC-168	NA	NA	NA	0.19	0.17	0.18	NA	0.57	NA	NA	NA	NA	0.14	0.42	NA	NA	NA	0.3	0.22	NA	0.15	NA		0.58	0.15	0.2	0.11	0	NA	0.02	0.01	0.06	NA	NA	0.01	NA	NA	0.39	NA		NA	NA	NA	NA	NA	NA
			COVIC-160	0.26	0.27	0.15	0.12	0.12	0.11	0.48	0.48	0.09	0.4	0.59	0.6	0.1	0.37	0.05	0.11	0.12	0.2	0.13	0.06	0.05	0.05		0.52	0.09	0.19	0.04	0.01	0.16	0.05	0.01	0.05	0.03	0.6	0.01	0.17	0.26	0.36	0.57		0.66	0.78	1.23	0.74	0.72	1.06
			COVIC REF 1	0.34	0.27	0.22	0.15	0.14	0.13	0.6	0.52	0.13	0.41	0.5	0.43	0.08	0.44	0.1	0.12	0.12	0.25	0.18	0.08	0.06	0.08		0.58	0.11	0.21	0.04	0	0.05	0.04	0.01	0.04	0.07	0.7	0	0.05	0.25	0.39	0.58		0.71	0.82	1.27	0.82	0.8	1.06
			COVIC-200	0.42	0.41	0.21	0.18	0.16	0.16	0.57	0.57	0.04	0.46	0.05	0.03	0.05	0.43	0.04	0.05	0.05	0.22	0.15	0.03	0.06	0.02		0.57	0.13	0.23	0.06	0	0.02	0.07	0.02	0.04	0.01	0.67	0.02	0.01	0.29	0.43	0.64		0.72	0.81	1.16	0.82	0.81	1.09
			COVIC-163	0.08	0.1	0.1	0.24	0.23	0.23	0.53	0.54	0.02	0.33	0.13	0.08	0.18	0.43	0.02	0.02	0.02	0.34	0.29	0.01	0.26	0.01		0.57	0.21	0.21	0.22	0	0.04	0.01	0	0.01	0.01	0.6	-0.01	0.03	0.19	0.36	0.49		0.57	0.65	1.24	0.67	0.64	1.09
			COVIC-159	0.06	0.04	0.08	0.16	0.16	0.15	0.41	0.54	0.06	0.43	0.47	0.49	0.1	0.4	0.04	0.06	0.06	0.22	0.15	0.03	0.06	0.03		0.51	0.12	0.22	0.05	0.01	0.16	0.06	0.01	0.06	0.01	0.48	0.02	0.14	0.26	0.4	0.61		0.51	0.63	1.1	0.64	0.63	1.01
			COVIC-169	NA	NA	NA	0.15	0.14	0.14	NA	0.54	NA	NA	NA	NA	0.11	0.45	NA	NA	NA	0.28	0.21	NA	0.07	NA		0.6	0.11	0.2	0.04	0.01	NA	0.04	0.02	0.05	NA	NA	0.01	NA	NA	0.4	NA		NA	NA	NA	NA	NA	NA
			COVIC-202	0.72	0.65	0.1	0.4	0.36	0.41	0.83	0.7	1.15	0.69	0.78	0.76	0.33	0.57	1.09	0.61	0.6	0.49	0.38	0.28	0.07	0.28		0.67	0.31	0.38	0.02	0	0	0.02	0.01	0.02	0.01	0.93	0	0	0.28	0.44	0.69		0.91	0.97	1.19	0.89	0.9	1.12
			COVIC-208	NA	NA	NA	0.19	0.17	0.17	NA	0.69	NA	NA	NA	NA	0.18	0.4	NA	NA	NA	0.46	0.37	NA	0.17	NA		0.5	0.15	0.21	0.07	0.02	NA	0.05	0.02	0.08	NA	NA	0.02	NA	NA	0.39	NA		NA	NA	NA	NA	NA	NA
	2		COVIC-2	NA	NA	NA	0.85	0.79	0.83	NA	1.96	NA	NA	NA	NA	1.06	0.72	NA	NA	NA	1.38	1.19	NA	1.09	NA		0.87	0.84	0.39	0.71	0.02	NA	0.04	0.02	0.46	NA	NA	0.01	NA	NA	0.3	NA		NA	NA	NA	NA	NA	NA
			COVIC-147	NA	NA	NA	0.75	0.62	0.69	NA	1.23	NA	NA	NA	NA	0.67	0.58	NA	NA	NA	0.97	0.88	NA	1.04	NA		0.67	0.7	0.36	0.51	0.01	NA	0.07	0.02	0.08	NA	NA	0.01	NA	NA	0.62	NA		NA	NA	NA	NA	NA	NA
			COVIC-97	NA	NA	NA	0.67	0.57	0.63	NA	1.68	NA	NA	NA	NA	0.62	0.61	NA	NA	NA	1.17	1.04	NA	0.98	NA		0.67	0.59	0.3	0.07	0.01	NA	0.05	0.04	0.05	NA	NA	0.01	NA	NA	0.42	NA		NA	NA	NA	NA	NA	NA
			COVIC-100	0.89	0.84	0.8	0.68	0.58	0.64	0.88	1.5	1.38	1.13	1.29	1.35	0.63	0.58	1.17	0.93	0.92	1.13	1.01	1.09	1.03	1.1		0.65	0.62	0.32	0.12	0.01	0.04	0.06	0.04	0.04	0.03	0.94	0.01	0.03	0.42	0.46	0.76		0.92	0.93	1.22	0.91	0.92	1.09
			COVIC-312	0.44	0.36	0.86	NA	NA	0.88	0.66	1.23	1.68	1.01	1.32	1.42	NA	NA	1.23	0.79	0.79	1.07	NA	1.37	NA	1.36		NA	NA	0.62	NA	NA	0.04	0.2	0.17	NA	0.72	0.85	NA	0.04	0.38	NA	0.55		0.78	0.98	1.17	0.92	0.92	1.25
			COVIC-313	0.3	0.23	0.83	NA	NA	0.85	0.65	1.27	1.67	0.97	1.41	1.51	NA	NA	1.31	0.78	0.77	1.09	NA	1.35	NA	1.32		NA	NA	0.6	NA	NA	-0.06	0.15	0.15	NA	0.77	0.85	NA	-0.06	0.42	NA	0.53		0.78	0.97	1.2	0.92	0.91	1.24
			COVIC-370	0.89	0.79	0.98	NA	NA	0.94	0.73	1.06	1.39	1.02	1.15	1.16	NA	NA	1.17	0.68	0.68	1.01	NA	1.03	NA	1.01		NA	NA	0.82	NA	NA	0.03	0.09	0.11	NA	0.39	0.87	NA	0.02	0.25	NA	0.61		0.73	0.9	1.66	0.88	0.89	1.27
			COVIC-275	0.92	0.57	0.87	NA	NA	0.91	0.45	1.2	1.69	0.82	1.23	1.32	NA	NA	1.36	0.81	0.8	1.05	NA	1.27	NA	1.32		NA	NA	0.78	NA	NA	0.12	0.21	0.33	NA	0.25	0.7	NA	0.09	0.22	NA	0.49		0.73	0.93	1.66	0.96	0.95	1.13
			COVIC-276	1.18	0.65	1.06	NA	NA	0.97	0.54	1.34	1.64	0.82	1.37	1.48	NA	NA	1.56	0.88	0.86	1.19	NA	1.28	NA	1.32		NA	NA	0.85	NA	NA	0.16	0.29	0.48	NA	0.24	0.84	NA	0.12	0.3	NA	0.53		0.91	1.17	1.8	1.14	1.13	1.16
			COVIC-290	0.81	0.47	0.61	NA	NA	0.71	0.51	1.21	1.48	0.91	1.35	1.43	NA	NA	1.21	0.74	0.72	1.09	NA	1.14	NA	1.2		NA	NA	0.65	NA	NA	0.05	0.13	0.17	NA	0.03	0.69	NA	0.05	0.22	NA	0.54		0.67	0.74	1.35	0.77	0.77	1.04
			COVIC-356	0.99	0.78	1	NA	NA	0.89	0.9	1.3	1.46	1.11	1.39	1.47	NA	NA	1.42	0.93	0.92	1.21	NA	1.15	NA	1.17		NA	NA	0.64	NA	NA	0.03	0.17	0.24	NA	1.1	1.06	NA	0.03	0.35	NA	0.72		1.04	1.16	1.32	1.09	1.11	1.12
			COVIC-285	0.48	0.38	0.25	NA	NA	0.65	0.46	1.01	1.18	0.71	1.24	1.3	NA	NA	0.97	0.64	0.63	0.86	NA	0.96	NA	1		NA	NA	0.66	NA	NA	0.03	0.11	0.12	NA	0	0.61	NA	0	0.24	NA	0.57		0.53	0.71	1.18	0.74	0.73	1.05
			COVIC-269	0.46	0.41	0.22	NA	NA	0.74	0.53	1.12	1.53	0.98	1.17	1.24	NA	NA	1.09	0.67	0.67	0.97	NA	1.21	NA	1.23		NA	NA	0.73	NA	NA	0	0.08	0.1	NA	0.02	0.75	NA	-0.01	0.23	NA	0.52		0.73	0.82	1.01	0.79	0.8	1.09
			COVIC-288	0.45	0.41	0.22	NA	NA	0.72	0.54	1.16	1.53	0.97	1.18	1.28	NA	NA	1.12	0.75	0.74	0.97	NA	1.24	NA	1.26		NA	NA	0.68	NA	NA	0.03	0.08	0.1	NA	0.02	0.78	NA	0.01	0.24	NA	0.53		0.77	0.88	1.08	0.85	0.85	1.1
			COVIC-292	0.68	0.61	0.72	NA	NA	0.9	0.81	1.25	1.59	1.06	1.38	1.46	NA	NA	1.2	0.9	0.89	1.1	NA	1.3	NA	1.32		NA	NA	0.75	NA	NA	0.01	0.17	0.21	NA	0.03	1.01	NA	0	0.32	NA	0.66		0.96	1.08	1.18	1.03	1.03	1.26
			COVIC-307	0.55	0.53	0.74	NA	NA	0.83	0.54	1.14	1.69	1.01	1.31	1.37	NA	NA	1.15	0.72	0.71	0.98	NA	1.27	NA	1.31		NA	NA	0.67	NA	NA	0.01	0.15	0.2	NA	0.42	0.7	NA	0.02	0.26	NA	0.57		0.6	0.77	1.11	0.77	0.77	1.19
			COVIC-289	0.72	0.62	0.77	NA	NA	0.83	0.83	1.18	1.55	1.04	1.33	1.4	NA	NA	1.16	0.9	0.89	1.07	NA	1.25	NA	1.27		NA	NA	0.72	NA	NA	0.02	0.19	0.22	NA	0.06	1.03	NA	0.01	0.38	NA	0.69		1.02	1.09	1.2	1.01	1.02	1.19
			COVIC-334	0.79	0.66	0.78	NA	NA	0.88	0.76	1.24	1.58	1.03	1.4	1.46	NA	NA	1.21	0.87	0.85	1.1	NA	1.23	NA	1.25		NA	NA	0.81	NA	NA	0.02	0.21	0.25	NA	0.16	0.92	NA	0.01	0.33	NA	0.65		0.86	0.98	1.21	0.95	0.95	1.16
			COVIC-293	0.76	0.59	0.32	NA	NA	0.78	0.48	1.11	1.1	0.73	1.11	1.21	NA	NA	1.14	0.76	0.75	0.8	NA	0.84	NA	0.96		NA	NA	0.84	NA	NA	0	0.15	0.16	NA	0.04	0.65	NA	0.01	0.33	NA	0.68		0.79	0.92	1.25	0.92	0.91	1.04
			COVIC-332	0.68	0.58	0.26	NA	NA	0.59	0.48	0.94	0.95	0.7	1.12	1.19	NA	NA	0.83	0.82	0.81	0.8	NA	0.34	NA	0.33		NA	NA	0.69	NA	NA	0.01	0.17	0.23	NA	0.01	0.62	NA	0	0.29	NA	0.65		0.66	0.77	1.09	0.8	0.78	1.03
			COVIC-4	NA	NA	NA	1.33	1.4	1.36	NA	2.49	NA	NA	NA	NA	1.12	1	NA	NA	NA	1.96	1.82	NA	0.56	NA		1.19	1.56	0.29	0.11	-0.11	NA	-0.11	0.05	0	NA	NA	-0.33	NA	NA	0.36	NA		NA	NA	NA	NA	NA	NA
			COVIC-311	0.69	0.45	0.64	NA	NA	0.6	0.46	1.04	1.47	0.76	1.05	1.14	NA	NA	1.11	0.65	0.63	0.85	NA	1.1	NA	1.15		NA	NA	0.57	NA	NA	0.23	0.19	0.27	NA	0.37	0.69	NA	0.23	0.28	NA	0.5		0.85	1.02	1.21	0.98	0.97	1
			COVIC-3	NA	NA	NA	0.22	0.26	0.24	NA	1.74	NA	NA	NA	NA	0.61	0.58	NA	NA	NA	1.2	1.04	NA	0.76	NA		0.7	0.22	0.24	0.02	0	NA	0	-0.01	0.02	NA	NA	-0.05	NA	NA	0.21	NA		NA	NA	NA	NA	NA	NA
			COVIC-326	0.37	0.26	0.13	NA	NA	0.34	0.41	1.14	1.44	0.94	1.23	1.3	NA	NA	0.84	0.54	0.54	0.8	NA	1.12	NA	1.18		NA	NA	0.58	NA	NA	0.01	0.05	0.06	NA	0.02	0.54	NA	0	0.19	NA	0.49		0.45	0.58	1.08	0.58	0.58	1.04
			COVIC-5	NA	NA	NA	0.29	0.29	0.31	NA	1.85	NA	NA	NA	NA	0.71	0.67	NA	NA	NA	1.32	1.16	NA	0.83	NA		0.79	0.26	0.19	0.07	0.04	NA	0.04	0.02	0.05	NA	NA	0.03	NA	NA	0.23	NA		NA	NA	NA	NA	NA	NA
	3		COVIC-10	NA	NA	NA	0.19	0.2	0.19	NA	1.58	NA	NA	NA	NA	0.88	0.64	NA	NA	NA	1.34	1.17	NA	0.87	NA		0.75	0.17	0.26	0.03	0.05	NA	-0.01	0.01	0.05	NA	NA	0.02	NA	NA	0.39	NA		NA	NA	NA	NA	NA	NA
			COVIC-13	0.16	0.19	0.27	0.24	0.22	0.23	0.69	1.59	1.7	0.83	1.31	1.36	0.83	0.68	1.07	0.88	0.87	1.21	1.08	1.28	0.81	1.28		0.73	0.22	0.31	0.07	0	0.11	0.04	0.02	0.04	0.25	0.91	0.02	0.12	0.4	0.45	0.65		0.87	1.02	1.12	1	1	1.26
			COVIC-12	0.59	0.44	0.43	0.2	0.19	0.21	1	1.74	1.55	0.94	1.47	1.52	0.94	0.78	1.43	1.03	1.01	1.41	1.26	1.23	0.83	1.26		0.87	0.16	0.28	0.06	0.02	0.02	0.05	0.03	0.05	0.86	1.13	0.01	0	0.45	0.38	0.74		1.12	1.15	1.5	1.12	1.12	1.19
			COVIC-99	NA	NA	NA	0.45	0.38	0.42	NA	1.77	NA	NA	NA	NA	0.74	0.53	NA	NA	NA	1.17	1.05	NA	1.25	NA		0.7	0.42	0.32	0.22	0.05	NA	0.09	0.04	0.12	NA	NA	0.05	NA	NA	0.38	NA		NA	NA	NA	NA	NA	NA
			COVIC-9	NA	NA	NA	0.17	0.18	0.16	NA	1.71	NA	NA	NA	NA	0.9	0.66	NA	NA	NA	1.78	1.57	NA	0.81	NA		0.81	0.15	0.28	0.05	0.06	NA	0.1	0.03	0.14	NA	NA	0.08	NA	NA	0.35	NA		NA	NA	NA	NA	NA	NA
			COVIC-141	0.01	0.03	0.21	0.45	0.48	0.47	1.08	1.63	1.44	1.19	1.32	1.37	0.77	0.68	1.08	1.02	1.01	1.39	1.28	1.19	1.22	1.18		0.79	0.41	0.26	0.04	0	0.01	0.03	0.01	0.02	1.19	1.16	0.01	0.01	0.36	0.41	0.71		1.06	1.13	1.18	1.04	1.05	1.18
			COVIC-11	NA	NA	NA	0.2	0.2	0.19	NA	1.78	NA	NA	NA	NA	0.8	0.67	NA	NA	NA	1.41	1.2	NA	0.75	NA		0.73	0.17	0.25	0.09	0.03	NA	0.08	0.03	0.06	NA	NA	0.03	NA	NA	0.35	NA		NA	NA	NA	NA	NA	NA
			COVIC-90	0.25	0.12	0.25	0.18	0.18	0.18	1.04	1.62	1.5	1.21	1.39	1.43	0.89	0.59	0.92	1.02	1	1.15	1.04	1.18	1.08	1.19		0.75	0.15	0.21	0.02	0.02	0.02	0.04	0.01	0.05	1.22	1.11	0.01	0.04	0.33	0.39	0.68		1.02	1.08	1.29	1	1.02	1.17
			COVIC-30	NA	NA	NA	0.92	0.8	0.87	NA	1.65	NA	NA	NA	NA	0.79	0.67	NA	NA	NA	1.39	1.25	NA	1.2	NA		0.75	0.88	0.34	1.16	0.02	NA	0.01	0	0.02	NA	NA	-0.03	NA	NA	0.46	NA		NA	NA	NA	NA	NA	NA
			COVIC-40	NA	NA	NA	1.3	1.1	1.25	NA	2.25	NA	NA	NA	NA	1.01	0.95	NA	NA	NA	1.71	1.61	NA	1.72	NA		1	1.23	0.44	1.91	0	NA	0.08	0.06	0.06	NA	NA	0.03	NA	NA	0.44	NA		NA	NA	NA	NA	NA	NA
			COVIC-282	0.01	0.02	0.59	NA	NA	0.83	0.6	1.39	1.85	1.21	1.43	1.56	NA	NA	1.17	0.52	0.51	0.96	NA	1.5	NA	1.38		NA	NA	0.36	NA	NA	0	0.02	0.03	NA	0.13	0.8	NA	0	0.09	NA	0.36		0.54	0.91	1.04	0.82	0.85	1.41
			COVIC-112	NA	NA	NA	1.29	0.66	1.19	NA	1.82	NA	NA	NA	NA	0.75	1.27	NA	NA	NA	1.12	1.05	NA	1.09	NA		0.9	1.06	0.27	0.25	0.08	NA	0.07	0.04	0.14	NA	NA	0.04	NA	NA	0.45	NA		NA	NA	NA	NA	NA	NA
			COVIC-108	NA	NA	NA	1.05	0.68	0.98	NA	1.61	NA	NA	NA	NA	0.76	0.96	NA	NA	NA	1.09	1.02	NA	1.13	NA		0.85	0.93	0.28	0.23	0.04	NA	0.04	0.03	0.11	NA	NA	0.02	NA	NA	0.47	NA		NA	NA	NA	NA	NA	NA
			COVIC-107	NA	NA	NA	1.02	0.64	0.95	NA	1.88	NA	NA	NA	NA	0.8	0.93	NA	NA	NA	1.14	1.08	NA	1.12	NA		0.9	0.98	0.26	0.33	0.07	NA	0.05	0.04	0.13	NA	NA	0.05	NA	NA	0.44	NA		NA	NA	NA	NA	NA	NA
			COVIC-111	0.12	0.74	0.99	0.94	0.73	0.88	1.12	1.4	1.42	1.17	1.31	1.35	0.68	0.76	1.19	1.01	0.99	1.13	1.05	1.14	1.18	1.14		0.77	0.88	0.32	0.14	0.01	0.03	0.05	0.03	0.04	1.18	1.17	0.01	0.01	0.41	0.49	0.74		1.04	1.12	1.18	1.06	1.08	1.2
			COVIC-105	0.08	0.53	1.04	1.06	0.86	1.01	1.13	1.61	1.44	1.18	1.35	1.39	0.88	0.9	1.18	1.06	1.04	1.36	1.27	1.15	1.18	1.15		0.94	1.01	0.34	0.13	0.01	0.01	0.04	0.02	0.04	1.2	1.19	0.01	0.02	0.41	0.45	0.71		1.14	1.15	1.28	1.08	1.1	1.18
			COVIC-110	0.14	0.7	0.98	1.07	0.75	0.99	1.13	1.46	1.45	1.15	1.34	1.39	0.77	0.96	1.19	1.02	1	1.13	1.07	1.15	1.16	1.15		0.86	0.94	0.34	0.23	0.03	0.01	0.06	0.05	0.08	1.17	1.19	0.02	0	0.42	0.52	0.72		1.1	1.16	1.25	1.09	1.11	1.22
			COVIC-109	NA	NA	NA	1.01	0.64	0.93	NA	1.48	NA	NA	NA	NA	0.64	0.86	NA	NA	NA	1.03	0.95	NA	1.12	NA		0.73	0.83	0.28	0.17	0.03	NA	0.05	0.03	0.1	NA	NA	0.02	NA	NA	0.46	NA		NA	NA	NA	NA	NA	NA
			COVIC-140	0.51	0.65	0.18	1.35	1.23	1.24	1.02	1.58	1.35	1.05	1.18	1.23	0.81	0.77	1.07	0.94	0.93	1.34	1.23	1.1	1.15	1.11		0.89	1.26	0.36	0.04	0.01	0.01	0.01	0.01	0.02	1.02	1.09	0.01	0.01	0.33	0.45	0.76		0.97	1.05	1.16	0.98	1	1.13
			COVIC-106	NA	NA	NA	1.01	0.71	0.97	NA	1.64	NA	NA	NA	NA	0.83	0.82	NA	NA	NA	1.08	1.04	NA	1.04	NA		0.9	1.08	0.34	0.34	0.06	NA	0.07	0.04	0.13	NA	NA	0.04	NA	NA	0.53	NA		NA	NA	NA	NA	NA	NA
			COVIC-14	NA	NA	NA	1.29	0.99	1.21	NA	2.47	NA	NA	NA	NA	1	1.11	NA	NA	NA	1.54	1.46	NA	1.34	NA		1.21	1.42	0.44	1.72	0.05	NA	0.13	0.06	0.07	NA	NA	0.02	NA	NA	0.5	NA		NA	NA	NA	NA	NA	NA
			COVIC-39	NA	NA	NA	1.26	0.98	1.19	NA	2.25	NA	NA	NA	NA	1.04	1.06	NA	NA	NA	1.52	1.43	NA	1.31	NA		1.14	1.37	0.42	1.62	0.06	NA	0.11	0.07	0.17	NA	NA	0.06	NA	NA	0.49	NA		NA	NA	NA	NA	NA	NA
			COVIC-185	NA	NA	NA	0.83	0.75	0.79	NA	1.19	NA	NA	NA	NA	0.72	0.62	NA	NA	NA	0.98	0.93	NA	1.11	NA		0.71	0.84	0.41	0.75	0	NA	0.04	0.02	0.04	NA	NA	0	NA	NA	0.53	NA		NA	NA	NA	NA	NA	NA
			COVIC-201	1	1.22	1.16	1.02	0.88	0.95	1.2	1.28	1.51	1.17	1.36	1.42	0.89	0.93	1.17	1.08	1.07	1.16	1.14	1.21	1.33	1.21		0.96	1.02	0.49	1.45	0	0.03	0.07	0.03	0.04	1.28	1.29	0.01	0.01	0.45	0.51	0.73		1.18	1.27	1.19	1.17	1.18	1.25
			COVIC-272	0.03	0.1	0.05	NA	NA	0.31	0.35	1.05	1.92	0.93	1.14	1.18	NA	NA	1.1	0.44	0.43	0.71	NA	1.43	NA	1.5		NA	NA	0.36	NA	NA	0.06	0.01	0.02	NA	0.85	0.48	NA	0.07	0.08	NA	0.32		0.33	0.49	0.74	0.44	0.46	1.12
			COVIC-179	0	0	0.02	0.85	0.75	0.8	1.22	1.34	1.73	1.43	1.63	1.73	0.72	0.79	1.3	1.13	1.12	1.16	1.05	1.41	1.64	1.37		0.86	0.82	0.27	0.07	0.02	-0.01	0.03	0.01	0.04	1.44	1.47	0.01	-0.01	0.21	0.37	0.5		1.4	1.57	1.33	1.27	1.31	1.39
			COVIC-277	0.07	0.07	1.23	NA	NA	1.15	1.08	1.42	1.77	1.3	1.5	1.6	NA	NA	1.36	1.02	1.01	1.22	NA	1.5	NA	1.45		NA	NA	0.55	NA	NA	0.02	0.07	0.1	NA	1.37	1.3	NA	0.01	0.31	NA	0.56		1.16	1.4	1.24	1.27	1.29	1.45
			COVIC-182	0.61	0.86	0.82	0.96	0.73	0.72	0.91	1.22	1.52	1.19	1.28	1.36	0.41	0.37	1.3	0.81	0.81	0.92	0.85	1.19	1.43	1.21		0.46	0.77	0.31	0.2	0	0.02	0.04	0.02	0.03	0.71	1.04	0	0.02	0.29	0.43	0.62		0.82	1.04	1.1	0.96	0.97	1.2
			COVIC-270	0.58	0.64	0.84	NA	NA	0.81	0.73	1.17	1.49	1.01	1.25	1.29	NA	NA	1.14	0.73	0.73	0.97	NA	1.2	NA	1.22		NA	NA	0.71	NA	NA	0	0.19	0.25	NA	0.96	0.85	NA	0	0.35	NA	0.69		0.68	0.88	1.12	0.87	0.87	1.15
			COVIC-371	0.77	0.71	0.76	NA	NA	0.85	0.68	1.06	1.32	0.99	1.14	1.23	NA	NA	1.04	0.84	0.83	0.92	NA	1.02	NA	1.03		NA	NA	0.67	NA	NA	0.01	0.09	0.09	NA	0.55	0.76	NA	0.01	0.24	NA	0.59		0.72	0.86	1.34	0.81	0.82	1.01
			COVIC-351	0.78	0.94	0.99	NA	NA	0.91	1.09	1.26	1.6	1.17	1.36	1.43	NA	NA	1.28	1.04	1.02	1.09	NA	1.3	NA	1.31		NA	NA	0.6	NA	NA	0.04	0.12	0.12	NA	1.23	1.23	NA	0.06	0.41	NA	0.71		1.17	1.3	1.26	1.21	1.22	1.29
			COVIC-352	0.7	0.77	0.95	NA	NA	0.81	1.08	1.18	1.5	1.11	1.26	1.31	NA	NA	1.25	0.99	0.98	1.01	NA	1.22	NA	1.22		NA	NA	0.61	NA	NA	0.03	0.09	0.11	NA	1.12	1.22	NA	0.04	0.42	NA	0.74		1.16	1.26	1.27	1.17	1.18	1.23
	4		COVIC-280	0.42	0.25	0.42	NA	NA	0.69	0.21	0.87	1.28	0.66	0.94	1.01	NA	NA	0.96	0.61	0.59	0.68	NA	0.99	NA	1.01		NA	NA	0.7	NA	NA	0.01	0.1	0.12	NA	0.02	0.33	NA	-0.08	0.2	NA	0.44		0.35	0.43	0.78	0.5	0.46	0.8
			COVIC-331	0.43	0.2	0.3	NA	NA	0.29	0.2	0.3	0.12	0.28	0.2	0.22	NA	NA	0.37	0.1	0.09	0.29	NA	0.12	NA	0.1		NA	NA	0.54	NA	NA	0.05	0.13	0.18	NA	0.07	0.32	NA	0.04	0.16	NA	0.37		0.37	0.56	1.02	0.56	0.56	0.76
			COVIC-297	0.37	0.17	0.28	NA	NA	0.34	0.34	0.37	0.36	0.37	0.44	0.43	NA	NA	0.35	0.19	0.18	0.31	NA	0.26	NA	0.27		NA	NA	0.54	NA	NA	0.06	0.07	0.11	NA	0.04	0.54	NA	0.05	0.17	NA	0.42		0.65	0.87	1.25	0.84	0.83	0.97
			COVIC-249	0.04	0.05	0.07	NA	NA	0.27	0.29	0.12	0.1	0.42	0.06	0.05	NA	NA	0.04	0.07	0.06	0.11	NA	0.07	NA	0.06		NA	NA	0.68	NA	NA	0.05	0.06	0.06	NA	0.04	0.46	NA	0.04	0.25	NA	0.55		0.53	0.62	0.82	0.6	0.59	0.9
			COVIC-296	0.41	0.31	0.15	NA	NA	0.25	0.25	0.2	0.18	0.25	0.24	0.23	NA	NA	0.11	0.16	0.15	0.19	NA	0.14	NA	0.13		NA	NA	0.51	NA	NA	0.03	0.05	0.09	NA	0.02	0.44	NA	0.03	0.1	NA	0.33		0.56	0.76	1.18	0.69	0.68	0.9
			COVIC-302	0.25	0.17	0.16	NA	NA	0.26	0.29	0.18	0.09	0.31	0.25	0.21	NA	NA	0.08	0.17	0.16	0.15	NA	0.06	NA	0.07		NA	NA	0.51	NA	NA	0.09	0.11	0.12	NA	0.05	0.42	NA	0.03	0.19	NA	0.45		0.5	0.57	1.15	0.61	0.58	0.87
			COVIC-266	0.32	0.23	0.18	NA	NA	0.33	0.39	0.13	0.24	0.41	0.05	0.03	NA	NA	0.13	0.08	0.08	0.24	NA	0.05	NA	0.04		NA	NA	0.58	NA	NA	0.03	0.11	0.14	NA	0.01	0.5	NA	0.02	0.2	NA	0.51		0.55	0.63	1.21	0.61	0.6	0.96
			COVIC-267	0.5	0.42	0.07	NA	NA	0.26	0.39	0.14	0.06	0.47	0.17	0.08	NA	NA	0.06	0.05	0.05	0.23	NA	0.03	NA	0.03		NA	NA	0.67	NA	NA	0.02	0.06	0.05	NA	0.01	0.6	NA	0.02	0.27	NA	0.57		0.87	0.98	1.07	0.93	0.91	1.08
			COVIC-294	0.22	0.17	0.11	NA	NA	0.33	0.25	0.19	0.2	0.39	0.21	0.19	NA	NA	0.08	0.14	0.14	0.21	NA	0.12	NA	0.1		NA	NA	0.56	NA	NA	0.07	0.1	0.09	NA	0.04	0.33	NA	0.02	0.2	NA	0.54		0.4	0.59	0.78	0.58	0.57	0.97
			COVIC-252	0.18	0.22	0.12	NA	NA	0.22	0.27	0.12	0.26	0.31	0.16	0.16	NA	NA	0.1	0.22	0.21	0.15	NA	0.23	NA	0.22		NA	NA	0.46	NA	NA	0.09	0.06	0.08	NA	0.06	0.37	NA	0.06	0.15	NA	0.4		0.46	0.55	1.12	0.56	0.53	0.78
			COVIC-301	0.1	0.07	0.14	NA	NA	0.27	0.33	0.17	0.19	0.33	0.29	0.28	NA	NA	0.1	0.14	0.13	0.18	NA	0.12	NA	0.09		NA	NA	0.51	NA	NA	0.05	0.1	0.1	NA	0.13	0.45	NA	-0.01	0.19	NA	0.42		0.52	0.58	0.96	0.56	0.52	0.92
			COVIC-167	0.49	0.4	0.2	0.21	0.2	0.2	0.32	0.55	0.1	0.42	0.12	0.11	0.12	0.3	0.05	0.08	0.07	0.26	0.2	0.06	0.17	0.06		0.4	0.19	0.19	0.14	-0.01	0.27	0.05	0.02	0.05	0.03	0.41	0	0.31	0.29	0.36	0.56		0.51	0.62	1.06	0.64	0.63	1.08
			COVIC-357	0.54	0.48	0.23	NA	NA	0.38	0.59	0.2	0.15	0.47	0.34	0.32	NA	NA	0.1	0.14	0.14	0.31	NA	0.11	NA	0.11		NA	NA	0.64	NA	NA	0.11	0.16	0.15	NA	0.1	0.7	NA	0.08	0.28	NA	0.65		0.75	0.82	1.19	0.81	0.8	1.1
			COVIC-395	0.49	0.41	0.08	NA	NA	0.24	0.76	0.32	0.5	0.59	0.08	0.11	NA	NA	0.06	0.03	0.03	0.19	NA	0.03	NA	0.03		NA	NA	0.66	NA	NA	0	0.03	0.04	NA	0.01	0.86	NA	0	0.23	NA	0.66		0.84	0.91	1.16	0.83	0.84	1.06
			COVIC-265	0.59	0.52	0.32	NA	NA	0.52	0.71	0.44	0.61	0.65	0.23	0.19	NA	NA	0.41	0.24	0.24	0.41	NA	0.12	NA	0.12		NA	NA	0.72	NA	NA	0.02	0.18	0.23	NA	0	0.81	NA	0.01	0.38	NA	0.72		0.79	0.88	1.12	0.86	0.86	1.12
			COVIC-394	0.7	0.63	0.08	NA	NA	0.31	0.79	0.24	0.56	0.59	0.05	0.05	NA	NA	0.06	0.05	0.05	0.23	NA	0.06	NA	0.07		NA	NA	0.68	NA	NA	0	0.05	0.04	NA	0.03	0.84	NA	0	0.29	NA	0.72		0.78	0.85	1.12	0.82	0.83	1.05
[truncated: 277 more columns]

## Sheet: Suppl. Table S2
COVIC-ID	Antigen	mAb			Fab
		ka (M-1 s-1)	kd (s-1)	KD (M)	ka (M-1 s-1)	kd (s-1)	KD (M)
COVIC-4	D614 HexaPro	573032	0.000139013	2.42639e-10	377000	0.054	1.43e-07
COVIC-4	D614G Hexapro	915484	7.33279e-05	8.05156e-11	395000	0.048	1.2e-07
COVIC-4	B.1.351 HexaPro	6227.24	0.000114057	1.83761e-08	(no binding)
COVIC-10	D614 HexaPro	544890	1e-05	1.83635e-11	326000	0.000122	3.8e-10
COVIC-10	D614G Hexapro	1.20611e+06	1e-05	8.30317e-12	401000	8.66e-05	2.2e-10
COVIC-10	B.1.351 HexaPro	584971	2.29565e-05	3.92044e-11	964000	0.06	6.09e-08
COVIC-20	D614 HexaPro	410636	0.000311485	7.59324e-10	236000	0.074	3.12e-07
COVIC-20	D614G Hexapro	400191	0.00032577	8.13344e-10	270000	0.064	2.37e-07
COVIC-20	B.1.351 HexaPro	99263.7	0.000134503	1.35543e-09	(no binding)
COVIC-40	D614 HexaPro	364136	2.60372e-05	7.15015e-11	206000	0.012	5.63e-08
COVIC-40	D614G Hexapro	593377	2.26709e-05	3.8232e-11	247000	0.01	4.16e-08
COVIC-40	B.1.351 HexaPro	50550.4	0.000349935	6.92179e-09	(no binding)
COVIC-49	D614 HexaPro	915262	0.000311704	3.40645e-10	563000	0.14	2.46e-07
COVIC-49	D614G Hexapro	2.01724e+06	0.000274622	1.36146e-10	889000	0.14	1.57e-07
COVIC-49	B.1.351 HexaPro	7967.47	0.000109876	1.39328e-08	(no binding)
COVIC-80	D614 HexaPro	34318.7	7.47791e-05	2.17982e-09	57500	0.00564	9.81e-08
COVIC-80	D614G Hexapro	42114.1	5.10672e-05	1.21239e-09	65300	0.00566	8.68e-08
COVIC-80	B.1.351 HexaPro	67887.5	3.45149e-05	5.08831e-10	169000	0.031	1.81e-07
COVIC-81	D614 HexaPro	28694.1	4.20522e-05	1.46744e-09	23900	0.00139	5.81e-08
COVIC-81	D614G Hexapro	36688.9	3.08327e-05	8.40493e-10	27900	0.00131	4.71e-08
COVIC-81	B.1.351 HexaPro	65606.4	1e-05	1.52488e-10	107000	0.00807	7.55e-08
COVIC-91	D614 HexaPro	41352.9	1e-05	2.43132e-10	25700	0.00358	1.39e-07
COVIC-91	D614G Hexapro	36913.5	2.10757e-05	5.69437e-10	33200	0.00369	1.11e-07
COVIC-91	B.1.351 HexaPro	27091.7	1.74376e-05	6.4624e-10	48200	0.00722	1.5e-07
COVIC-94	D614 HexaPro	95903.9	1e-05	1.04362e-10	114000	0.000185	1.62e-09
COVIC-94	D614G Hexapro	91020.1	1e-05	1.10016e-10	145000	0.000175	1.21e-09
COVIC-94	B.1.351 HexaPro	229896	1e-05	4.35071e-11	95200	0.000467	4.91e-09
COVIC-245	D614 HexaPro	31237.1	1e-05	3.21095e-10	29700	0.000121	4.05e-09
COVIC-245	D614G Hexapro	43782	1e-05	2.28499e-10	31000	0.000135	4.36e-09
COVIC-245	B.1.351 HexaPro	59736.1	1.1472e-05	1.9208e-10	32400	0.024	7.29e-07
COVIC-246	D614 HexaPro	20938.5	1e-05	4.77674e-10	10500	6.01e-05	5.73e-09
COVIC-246	D614G Hexapro	19171.3	1e-05	5.21797e-10	11700	6.75e-05	5.76e-09
COVIC-246	B.1.351 HexaPro	133601	1e-05	7.48507e-11	23000	0.00194	8.43e-08

## Sheet: Suppl. Table Descriptions
Table S1. Competition map for HexaPro binning communities of the CoVIC panel.
Table S2. The association rate constant (ka), dissociation rate constant (kd) and affinity values (KD) for select CoVIC constructs as a mAb or Fab binding to D614, B.1.351 and D614G HexaPro.
